# Supplementary material for: Identification of NOX4 as a New Biomarker in Hepatocellular Carcinoma and Its Effect on Sorafenib Therapy
Source: Biomedicines. 2023 Aug 4;11(8):2196. doi: 10.3390/biomedicines11082196 (PMC10452076; doi:10.3390/biomedicines11082196)
Supplement: Supplementary file 1 [file biomedicines-11-02196-s001.zip]

Archive with 1 entries (1 files):
- biomedicines-2497642-supplementary.pdf
